# Supplementary material for: Genetic Loss of VGLUT1 Alters Histogenesis of Retinal Glutamatergic Cells and Reveals Dynamic Expression of VGLUT2 in Cones
Source: Brain Sci. 2025 Sep 22;15(9):1024. doi: 10.3390/brainsci15091024 (PMC12468242; doi:10.3390/brainsci15091024)
Supplement: Supplementary file 1 [file brainsci-15-01024-s001.zip]

Archive with 1 entries (1 files):
- brainsci-3821288-supplementary.pdf
